# Supplementary material for: Ovarian Reserve after Chemotherapy in Breast Cancer: A Systematic Review and Meta-Analysis
Source: J Pers Med. 2021 Jul 23;11(8):704. doi: 10.3390/jpm11080704 (PMC8400427; doi:10.3390/jpm11080704)
Supplement: Supplementary file 1 [file jpm-11-00704-s001.zip]

Archive with 4 entries (4 files):
- Table S1.pdf
- Table S2.pdf
- Table S3.pdf
- Table S4-S5.pdf
